# Supplementary material for: High-Throughput Preparation of Uncontaminated Graphene-Oxide Aqueous Dispersions with Antioxidant Properties by Semi-Automated Diffusion Dialysis
Source: Nanomaterials (Basel). 2022 Nov 24;12(23):4159. doi: 10.3390/nano12234159 (PMC9739863; doi:10.3390/nano12234159)
Supplement: Supplementary file 1 [file nanomaterials-12-04159-s001.zip]

Archive with 1 entries (1 files):
- nanomaterials-1995936-supplementary.pdf
